# Supplementary material for: Chinese striped-neck turtles vocalize underwater and show differences in peak frequency among different age and sex groups
Source: PeerJ. 2023 Jan 13;11:e14628. doi: 10.7717/peerj.14628 (PMC9841902; doi:10.7717/peerj.14628)
Supplement: Dataset S1 — The dataset included the underwater vocalizations of five groups of Mauremys sinensis of different ages and sexes. The folder for each group contains different call types sub-folders. [file peerj-11-14628-s002.zip]

Archive with 906 entries (861 files):
- Supplemental_dataset_S1/
- Supplemental_dataset_S1/Adult females/
- Supplemental_dataset_S1/Adult females/A/
- Supplemental_dataset_S1/Adult females/A/1.wav
- Supplemental_dataset_S1/Adult females/A/10.wav
- Supplemental_dataset_S1/Adult females/A/11.wav
- Supplemental_dataset_S1/Adult females/A/12.wav
- Supplemental_dataset_S1/Adult females/A/13.wav
- Supplemental_dataset_S1/Adult females/A/14.wav
- Supplemental_dataset_S1/Adult females/A/15.wav
- Supplemental_dataset_S1/Adult females/A/16.wav
- Supplemental_dataset_S1/Adult females/A/17.wav
- Supplemental_dataset_S1/Adult females/A/18.wav
- Supplemental_dataset_S1/Adult females/A/19.wav
- Supplemental_dataset_S1/Adult females/A/2.wav
- Supplemental_dataset_S1/Adult females/A/20.wav
- Supplemental_dataset_S1/Adult females/A/21.wav
- Supplemental_dataset_S1/Adult females/A/22.wav
- Supplemental_dataset_S1/Adult females/A/23.wav
- Supplemental_dataset_S1/Adult females/A/24.wav
- Supplemental_dataset_S1/Adult females/A/25.wav
- Supplemental_dataset_S1/Adult females/A/26.wav
- Supplemental_dataset_S1/Adult females/A/27.wav
- Supplemental_dataset_S1/Adult females/A/28.wav
- Supplemental_dataset_S1/Adult females/A/29.wav
- Supplemental_dataset_S1/Adult females/A/3.wav
- Supplemental_dataset_S1/Adult females/A/30.wav
- Supplemental_dataset_S1/Adult females/A/31.wav
- Supplemental_dataset_S1/Adult females/A/32.wav
- Supplemental_dataset_S1/Adult females/A/33.wav
- Supplemental_dataset_S1/Adult females/A/34.wav
- Supplemental_dataset_S1/Adult females/A/35.wav
- Supplemental_dataset_S1/Adult females/A/36.wav
- Supplemental_dataset_S1/Adult females/A/37.wav
- Supplemental_dataset_S1/Adult females/A/38.wav
- Supplemental_dataset_S1/Adult females/A/39.wav
- Supplemental_dataset_S1/Adult females/A/4.wav
- Supplemental_dataset_S1/Adult females/A/40.wav
- Supplemental_dataset_S1/Adult females/A/41.wav
- Supplemental_dataset_S1/Adult females/A/42.wav
- Supplemental_dataset_S1/Adult females/A/43.wav
- Supplemental_dataset_S1/Adult females/A/5.wav
- Supplemental_dataset_S1/Adult females/A/6.wav
- Supplemental_dataset_S1/Adult females/A/7.wav
- Supplemental_dataset_S1/Adult females/A/8.wav
- Supplemental_dataset_S1/Adult females/A/9.wav
- Supplemental_dataset_S1/Adult females/B/
- Supplemental_dataset_S1/Adult females/B/1.wav
- Supplemental_dataset_S1/Adult females/B/10.wav
- Supplemental_dataset_S1/Adult females/B/11.wav
- Supplemental_dataset_S1/Adult females/B/12.wav
- Supplemental_dataset_S1/Adult females/B/13.wav
- Supplemental_dataset_S1/Adult females/B/14.wav
- Supplemental_dataset_S1/Adult females/B/15.wav
- Supplemental_dataset_S1/Adult females/B/16.wav
- Supplemental_dataset_S1/Adult females/B/17.wav
- Supplemental_dataset_S1/Adult females/B/18.wav
- Supplemental_dataset_S1/Adult females/B/19.wav
- Supplemental_dataset_S1/Adult females/B/2.wav
- Supplemental_dataset_S1/Adult females/B/20.wav
- Supplemental_dataset_S1/Adult females/B/21.wav
- Supplemental_dataset_S1/Adult females/B/22.wav
- Supplemental_dataset_S1/Adult females/B/23.wav
- Supplemental_dataset_S1/Adult females/B/24.wav
- Supplemental_dataset_S1/Adult females/B/25.wav
- Supplemental_dataset_S1/Adult females/B/26.wav
- Supplemental_dataset_S1/Adult females/B/3.wav
- Supplemental_dataset_S1/Adult females/B/4.wav
- Supplemental_dataset_S1/Adult females/B/5.wav
- Supplemental_dataset_S1/Adult females/B/6.wav
- Supplemental_dataset_S1/Adult females/B/7.wav
- Supplemental_dataset_S1/Adult females/B/8.wav
- Supplemental_dataset_S1/Adult females/B/9.wav
- Supplemental_dataset_S1/Adult females/C/
- Supplemental_dataset_S1/Adult females/C/1.wav
- Supplemental_dataset_S1/Adult females/C/10.wav
- Supplemental_dataset_S1/Adult females/C/11.wav
- Supplemental_dataset_S1/Adult females/C/12.wav
- Supplemental_dataset_S1/Adult females/C/13.wav
- Supplemental_dataset_S1/Adult females/C/14.wav
- Supplemental_dataset_S1/Adult females/C/15.wav
- Supplemental_dataset_S1/Adult females/C/16.wav
- Supplemental_dataset_S1/Adult females/C/17.wav
- Supplemental_dataset_S1/Adult females/C/18.wav
- Supplemental_dataset_S1/Adult females/C/19.wav
- Supplemental_dataset_S1/Adult females/C/2.wav
- Supplemental_dataset_S1/Adult females/C/20.wav
- Supplemental_dataset_S1/Adult females/C/21.wav
- Supplemental_dataset_S1/Adult females/C/22.wav
- Supplemental_dataset_S1/Adult females/C/23.wav
- Supplemental_dataset_S1/Adult females/C/24.wav
- Supplemental_dataset_S1/Adult females/C/25.wav
- Supplemental_dataset_S1/Adult females/C/26.wav
- Supplemental_dataset_S1/Adult females/C/27.wav
- Supplemental_dataset_S1/Adult females/C/28.wav
- Supplemental_dataset_S1/Adult females/C/29.wav
- Supplemental_dataset_S1/Adult females/C/3.wav
- Supplemental_dataset_S1/Adult females/C/30.wav
- Supplemental_dataset_S1/Adult females/C/31.wav
- Supplemental_dataset_S1/Adult females/C/32.wav
- Supplemental_dataset_S1/Adult females/C/33.wav
- Supplemental_dataset_S1/Adult females/C/34.wav
- Supplemental_dataset_S1/Adult females/C/35.wav
- Supplemental_dataset_S1/Adult females/C/36.wav
- Supplemental_dataset_S1/Adult females/C/37.wav
- Supplemental_dataset_S1/Adult females/C/38.wav
- Supplemental_dataset_S1/Adult females/C/39.wav
- Supplemental_dataset_S1/Adult females/C/4.wav
- Supplemental_dataset_S1/Adult females/C/40.wav
- Supplemental_dataset_S1/Adult females/C/41.wav
- Supplemental_dataset_S1/Adult females/C/42.wav
- Supplemental_dataset_S1/Adult females/C/43.wav
- Supplemental_dataset_S1/Adult females/C/44.wav
- Supplemental_dataset_S1/Adult females/C/45.wav
- Supplemental_dataset_S1/Adult females/C/46.wav
- Supplemental_dataset_S1/Adult females/C/47.wav
- Supplemental_dataset_S1/Adult females/C/48.wav
- Supplemental_dataset_S1/Adult females/C/49.wav
- Supplemental_dataset_S1/Adult females/C/5.wav
- Supplemental_dataset_S1/Adult females/C/50.wav
- Supplemental_dataset_S1/Adult females/C/51.wav
- Supplemental_dataset_S1/Adult females/C/52.wav
- Supplemental_dataset_S1/Adult females/C/53.wav
- Supplemental_dataset_S1/Adult females/C/54.wav
- Supplemental_dataset_S1/Adult females/C/55.wav
- Supplemental_dataset_S1/Adult females/C/56.wav
- Supplemental_dataset_S1/Adult females/C/57.wav
- Supplemental_dataset_S1/Adult females/C/58.wav
- Supplemental_dataset_S1/Adult females/C/59.wav
- Supplemental_dataset_S1/Adult females/C/6.wav
- Supplemental_dataset_S1/Adult females/C/60.wav
- Supplemental_dataset_S1/Adult females/C/61.wav
- Supplemental_dataset_S1/Adult females/C/7.wav
- Supplemental_dataset_S1/Adult females/C/8.wav
- Supplemental_dataset_S1/Adult females/C/9.wav
- Supplemental_dataset_S1/Adult females/D/
- Supplemental_dataset_S1/Adult females/D/1.wav
- Supplemental_dataset_S1/Adult females/D/10.wav
- Supplemental_dataset_S1/Adult females/D/100.wav
- Supplemental_dataset_S1/Adult females/D/101.wav
- Supplemental_dataset_S1/Adult females/D/102.wav
- Supplemental_dataset_S1/Adult females/D/103.wav
- Supplemental_dataset_S1/Adult females/D/104.wav
- Supplemental_dataset_S1/Adult females/D/105.wav
- Supplemental_dataset_S1/Adult females/D/106.wav
- Supplemental_dataset_S1/Adult females/D/107.wav
- Supplemental_dataset_S1/Adult females/D/108.wav
- Supplemental_dataset_S1/Adult females/D/109.wav
- Supplemental_dataset_S1/Adult females/D/11.wav
- Supplemental_dataset_S1/Adult females/D/110.wav
- Supplemental_dataset_S1/Adult females/D/111.wav
- Supplemental_dataset_S1/Adult females/D/112.wav
- Supplemental_dataset_S1/Adult females/D/113.wav
- Supplemental_dataset_S1/Adult females/D/12.wav
- Supplemental_dataset_S1/Adult females/D/13.wav
- Supplemental_dataset_S1/Adult females/D/14.wav
- Supplemental_dataset_S1/Adult females/D/15.wav
- Supplemental_dataset_S1/Adult females/D/16.wav
- Supplemental_dataset_S1/Adult females/D/17.wav
- Supplemental_dataset_S1/Adult females/D/18.wav
- Supplemental_dataset_S1/Adult females/D/19.wav
- Supplemental_dataset_S1/Adult females/D/2.wav
- Supplemental_dataset_S1/Adult females/D/20.wav
- Supplemental_dataset_S1/Adult females/D/21.wav
- Supplemental_dataset_S1/Adult females/D/22.wav
- Supplemental_dataset_S1/Adult females/D/23.wav
- Supplemental_dataset_S1/Adult females/D/24.wav
- Supplemental_dataset_S1/Adult females/D/25.wav
- Supplemental_dataset_S1/Adult females/D/26.wav
- Supplemental_dataset_S1/Adult females/D/27.wav
- Supplemental_dataset_S1/Adult females/D/28.wav
- Supplemental_dataset_S1/Adult females/D/29.wav
- Supplemental_dataset_S1/Adult females/D/3.wav
- Supplemental_dataset_S1/Adult females/D/30.wav
- Supplemental_dataset_S1/Adult females/D/31.wav
- Supplemental_dataset_S1/Adult females/D/32.wav
- Supplemental_dataset_S1/Adult females/D/33.wav
- Supplemental_dataset_S1/Adult females/D/34.wav
- Supplemental_dataset_S1/Adult females/D/35.wav
- Supplemental_dataset_S1/Adult females/D/36.wav
- Supplemental_dataset_S1/Adult females/D/37.wav
- Supplemental_dataset_S1/Adult females/D/38.wav
- Supplemental_dataset_S1/Adult females/D/39.wav
- Supplemental_dataset_S1/Adult females/D/4.wav
- Supplemental_dataset_S1/Adult females/D/40.wav
- Supplemental_dataset_S1/Adult females/D/41.wav
- Supplemental_dataset_S1/Adult females/D/42.wav
- Supplemental_dataset_S1/Adult females/D/43.wav
- Supplemental_dataset_S1/Adult females/D/44.wav
- Supplemental_dataset_S1/Adult females/D/45.wav
- Supplemental_dataset_S1/Adult females/D/46.wav
- Supplemental_dataset_S1/Adult females/D/47.wav
- Supplemental_dataset_S1/Adult females/D/48.wav
- Supplemental_dataset_S1/Adult females/D/49.wav
- Supplemental_dataset_S1/Adult females/D/5.wav
- Supplemental_dataset_S1/Adult females/D/50.wav
- Supplemental_dataset_S1/Adult females/D/51.wav
- Supplemental_dataset_S1/Adult females/D/52.wav
- Supplemental_dataset_S1/Adult females/D/53.wav
- Supplemental_dataset_S1/Adult females/D/54.wav
- Supplemental_dataset_S1/Adult females/D/55.wav
- Supplemental_dataset_S1/Adult females/D/56.wav
- Supplemental_dataset_S1/Adult females/D/57.wav
- Supplemental_dataset_S1/Adult females/D/58.wav
- Supplemental_dataset_S1/Adult females/D/59.wav
- Supplemental_dataset_S1/Adult females/D/6.wav
- Supplemental_dataset_S1/Adult females/D/60.wav
- Supplemental_dataset_S1/Adult females/D/61.wav
- Supplemental_dataset_S1/Adult females/D/62.wav
- Supplemental_dataset_S1/Adult females/D/63.wav
- Supplemental_dataset_S1/Adult females/D/64.wav
- Supplemental_dataset_S1/Adult females/D/65.wav
- Supplemental_dataset_S1/Adult females/D/66.wav
- Supplemental_dataset_S1/Adult females/D/67.wav
- Supplemental_dataset_S1/Adult females/D/68.wav
- Supplemental_dataset_S1/Adult females/D/69.wav
- Supplemental_dataset_S1/Adult females/D/7.wav
- Supplemental_dataset_S1/Adult females/D/70.wav
- Supplemental_dataset_S1/Adult females/D/71.wav
- Supplemental_dataset_S1/Adult females/D/72.wav
- Supplemental_dataset_S1/Adult females/D/73.wav
- Supplemental_dataset_S1/Adult females/D/74.wav
- Supplemental_dataset_S1/Adult females/D/75.wav
- Supplemental_dataset_S1/Adult females/D/76.wav
- Supplemental_dataset_S1/Adult females/D/77.wav
- Supplemental_dataset_S1/Adult females/D/78.wav
- Supplemental_dataset_S1/Adult females/D/79.wav
- Supplemental_dataset_S1/Adult females/D/8.wav
- Supplemental_dataset_S1/Adult females/D/80.wav
- Supplemental_dataset_S1/Adult females/D/81.wav
- Supplemental_dataset_S1/Adult females/D/82.wav
- Supplemental_dataset_S1/Adult females/D/83.wav
- Supplemental_dataset_S1/Adult females/D/84.wav
- Supplemental_dataset_S1/Adult females/D/85.wav
- Supplemental_dataset_S1/Adult females/D/86.wav
- Supplemental_dataset_S1/Adult females/D/87.wav
- Supplemental_dataset_S1/Adult females/D/88.wav
- Supplemental_dataset_S1/Adult females/D/89.wav
- Supplemental_dataset_S1/Adult females/D/9.wav
- Supplemental_dataset_S1/Adult females/D/90.wav
- Supplemental_dataset_S1/Adult females/D/91.wav
- Supplemental_dataset_S1/Adult females/D/92.wav
- Supplemental_dataset_S1/Adult females/D/93.wav
- Supplemental_dataset_S1/Adult females/D/94.wav
- Supplemental_dataset_S1/Adult females/D/95.wav
- Supplemental_dataset_S1/Adult females/D/96.wav
- Supplemental_dataset_S1/Adult females/D/97.wav
- Supplemental_dataset_S1/Adult females/D/98.wav
- Supplemental_dataset_S1/Adult females/D/99.wav
- Supplemental_dataset_S1/Adult females/E/
- Supplemental_dataset_S1/Adult females/E/1.wav
- Supplemental_dataset_S1/Adult females/E/10.wav
- Supplemental_dataset_S1/Adult females/E/11.wav
- Supplemental_dataset_S1/Adult females/E/12.wav
- Supplemental_dataset_S1/Adult females/E/13.wav
- Supplemental_dataset_S1/Adult females/E/14.wav
- Supplemental_dataset_S1/Adult females/E/15.wav
- Supplemental_dataset_S1/Adult females/E/16.wav
- Supplemental_dataset_S1/Adult females/E/17.wav
- Supplemental_dataset_S1/Adult females/E/18.wav
- Supplemental_dataset_S1/Adult females/E/19.wav
- Supplemental_dataset_S1/Adult females/E/2.wav
- Supplemental_dataset_S1/Adult females/E/20.wav
- Supplemental_dataset_S1/Adult females/E/21.wav
- Supplemental_dataset_S1/Adult females/E/22.wav
- Supplemental_dataset_S1/Adult females/E/23.wav
- Supplemental_dataset_S1/Adult females/E/24.wav
- Supplemental_dataset_S1/Adult females/E/25.wav
- Supplemental_dataset_S1/Adult females/E/26.wav
- Supplemental_dataset_S1/Adult females/E/27.wav
- Supplemental_dataset_S1/Adult females/E/28.wav
- Supplemental_dataset_S1/Adult females/E/29.wav
- Supplemental_dataset_S1/Adult females/E/3.wav
- Supplemental_dataset_S1/Adult females/E/30.wav
- Supplemental_dataset_S1/Adult females/E/31.wav
- Supplemental_dataset_S1/Adult females/E/32.wav
- Supplemental_dataset_S1/Adult females/E/33.wav
- Supplemental_dataset_S1/Adult females/E/34.wav
- Supplemental_dataset_S1/Adult females/E/35.wav
- Supplemental_dataset_S1/Adult females/E/36.wav
- Supplemental_dataset_S1/Adult females/E/37.wav
- Supplemental_dataset_S1/Adult females/E/38.wav
- Supplemental_dataset_S1/Adult females/E/39.wav
- Supplemental_dataset_S1/Adult females/E/4.wav
- Supplemental_dataset_S1/Adult females/E/40.wav
- Supplemental_dataset_S1/Adult females/E/41.wav
- Supplemental_dataset_S1/Adult females/E/42.wav
- Supplemental_dataset_S1/Adult females/E/43.wav
- Supplemental_dataset_S1/Adult females/E/44.wav
- Supplemental_dataset_S1/Adult females/E/45.wav
- Supplemental_dataset_S1/Adult females/E/46.wav
- Supplemental_dataset_S1/Adult females/E/47.wav
- Supplemental_dataset_S1/Adult females/E/48.wav
- Supplemental_dataset_S1/Adult females/E/49.wav
- Supplemental_dataset_S1/Adult females/E/5.wav
- Supplemental_dataset_S1/Adult females/E/50.wav
- Supplemental_dataset_S1/Adult females/E/51.wav
- Supplemental_dataset_S1/Adult females/E/52.wav
- Supplemental_dataset_S1/Adult females/E/53.wav
- Supplemental_dataset_S1/Adult females/E/54.wav
[truncated: 606 more entries]
