# Supplementary material for: Chinese striped-neck turtles vocalize underwater and show differences in peak frequency among different age and sex groups
Source: PeerJ. 2023 Jan 13;11:e14628. doi: 10.7717/peerj.14628 (PMC9841902; doi:10.7717/peerj.14628)
Supplement: Dataset S1 — The dataset included the underwater vocalizations of five groups of Mauremys sinensis of different ages and sexes. The folder for each group contains different call types sub-folders. [file peerj-11-14628-s002.zip › Supplemental_dataset_S1/README.txt]

The dataset included the underwater vocalizations of five groups of Mauremys sinensis of different ages and sexes. The folder for each group contains different call types sub-folders. 
